# Supplementary material for: Neotropical bats as sentinels for emerging zoonoses in Central America: A case study identifying Trypanosoma cruzi in bats from Belize using metagenomic next-generation sequencing
Source: PLoS Negl Trop Dis. 2026 Jul 23;20(7):e0013851. doi: 10.1371/journal.pntd.0013851 (PMC13395375; doi:10.1371/journal.pntd.0013851)
Supplement: S2 Table — (XLSX) [file pntd.0013851.s003.xlsx]

## Sheet: mNGS identified microorganisms
Microorganism	Percentage
Ralstonia mannitolilytica	0.26577
Burkholderia multivorans	0.197518
Ralstonia pickettii	0.0506722
Ralstonia insidiosa	0.0465357
Sphingomonas paucimobilis	0.0341262
Cupriavidus pauculus	0.0196484
Staphylococcus nepalensis	0.0196484
Stenotrophomonas maltophilia	0.0186143
Brugia malayi	0.016546
Staphylococcus epidermidis	0.016546
Pseudomonas aeruginosa	0.0155119
Loa loa	0.0124095
Pseudomonas putida	0.0124095
Pseudomonas stutzeri	0.0124095
Comamonas testosteroni	0.00930714
Paracoccus yeei	0.00930714
Staphylococcus capitis	0.00827301
Acinetobacter johnsonii	0.00620476
Acinetobacter radioresistens	0.00620476
Alcaligenes faecalis	0.00620476
Trypanosoma cruzi	0.00620476
Achromobacter xylosoxidans	0.00517063
Acinetobacter junii	0.00517063
Caulobacter segnis	0.00517063
Dermacoccus nishinomiyaensis	0.00517063
Empedobacter falsenii	0.00517063
Lautropia mirabilis	0.00517063
Mycobacterium avium complex (MAC)	0.00517063
Burkholderia cepacia complex	0.0041365
Burkholderia pseudomallei	0.0041365
Caulobacter sp. FWC26	0.0041365
Enterococcus faecalis	0.0041365
Finegoldia magna	0.0041365
Laribacter hongkongensis	0.0041365
Legionella cherrii	0.0041365
Moraxella osloensis	0.0041365
Morganella morganii	0.0041365
Neisseria elongata	0.0041365
Staphylococcus aureus	0.0041365
Acinetobacter baumannii	0.00310238
Acinetobacter lwoffii	0.00310238
Acinetobacter soli	0.00310238
Burkholderia cenocepacia	0.00310238
Escherichia coli	0.00310238
Klebsiella pneumoniae	0.00310238
Mycobacterium avium	0.00310238
Pandoraea pnomenusa	0.00310238
Schistosoma japonicum	0.00310238
Abiotrophia defectiva	0.00206825
Acinetobacter schindleri	0.00206825
Actinomyces graevenitzii	0.00206825
Burkholderia ambifaria	0.00206825
Burkholderia cepacia	0.00206825
Burkholderia gladioli	0.00206825
Burkholderia pyrrocinia	0.00206825
Cupriavidus metallidurans	0.00206825
Delftia tsuruhatensis	0.00206825
Dokdonella koreensis	0.00206825
Enterobacter cloacae	0.00206825
Haemophilus parainfluenzae	0.00206825
Leucobacter muris	0.00206825
Methylobacterium mesophilicum	0.00206825
Microbacterium oxydans	0.00206825
Microbacterium resistens	0.00206825
Mycobacterium conspicuum	0.00206825
Proteus mirabilis	0.00206825
Staphylococcus saprophyticus	0.00206825
Streptococcus mitis	0.00206825
Tannerella forsythia	0.00206825
Acinetobacter calcoaceticus/baumannii complex	0.00103413
Acinetobacter pittii	0.00103413
Acinetobacter seifertii	0.00103413
Acinetobacter sp. WCHA55	0.00103413
Actinomyces sp. Chiba101	0.00103413
Aeromonas encheleia	0.00103413
Aeromonas hydrophila	0.00103413
Aeromonas media	0.00103413
Aeromonas veronii	0.00103413
Aliarcobacter lanthieri	0.00103413
Anaerococcus prevotii	0.00103413
Aspergillus flavus	0.00103413
Bacillus cereus group	0.00103413
Bordetella bronchialis	0.00103413
Bordetella hinzii	0.00103413
Bordetella holmesii	0.00103413
Bordetella sp. H567	0.00103413
Brucella intermedia	0.00103413
Burkholderia territorii	0.00103413
Candida parapsilosis	0.00103413
Capnocytophaga	0.00103413
Clostridium botulinum	0.00103413
Corynebacterium accolens	0.00103413
Corynebacterium striatum	0.00103413
Corynebacterium ulcerans	0.00103413
Desulfovibrio fairfieldensis	0.00103413
Enterococcus cecorum	0.00103413
Flavobacterium psychrophilum	0.00103413
Klebsiella aerogenes	0.00103413
Lacinutrix venerupis	0.00103413
Leclercia adecarboxylata	0.00103413
Microbacterium aurum	0.00103413
Microbacterium foliorum	0.00103413
Microbacterium paraoxydans	0.00103413
Mycobacterium paragordonae	0.00103413
Mycolicibacterium monacense	0.00103413
Mycolicibacterium neoaurum	0.00103413
Nocardia asteroides	0.00103413
Nocardia cyriacigeorgica	0.00103413
Nocardia terpenica	0.00103413
Pandoraea apista	0.00103413
Pandoraea fibrosis	0.00103413
Parvimonas micra	0.00103413
Peptoniphilus harei	0.00103413
Plesiomonas shigelloides	0.00103413
Prevotella intermedia	0.00103413
Prevotella melaninogenica	0.00103413
Rhodococcus hoagii	0.00103413
Rothia kristinae	0.00103413
Serratia marcescens	0.00103413
Staphylococcus cohnii	0.00103413
Staphylococcus saccharolyticus	0.00103413
Streptococcus sanguinis	0.00103413
Tsukamurella tyrosinosolvens	0.00103413
Vibrio kanaloae	0.00103413
